# Supplementary material for: Unraveling the Protective Role of Oleocanthal and Its Oxidation Product, Oleocanthalic Acid, against Neuroinflammation
Source: Antioxidants (Basel). 2024 Sep 3;13(9):1074. doi: 10.3390/antiox13091074 (PMC11428454; doi:10.3390/antiox13091074)
Supplement: Supplementary file 1 [file antioxidants-13-01074-s001.zip]

Archive with 1 entries (1 files):
- antioxidants-3164811-supplementary.pdf
